# Supplementary material for: The Challenges of Vaccine Trial Participation among Underserved and Hard-to-Reach Communities: An Internal Expert Consultation of the VACCELERATE Consortium
Source: Vaccines (Basel). 2023 Nov 29;11(12):1784. doi: 10.3390/vaccines11121784 (PMC10747264; doi:10.3390/vaccines11121784)
Supplement: Supplementary file 1 [file vaccines-11-01784-s001.zip]

Archive with 1 entries (1 files):
- vaccines-2697093-supplementary.pdf
